# Supplementary material for: Investigating the Inflammatory Link Between Vitamin D and Hidradenitis Suppurativa: A Systematic Review and Causal Inference Analysis
Source: Int J Mol Sci. 2026 Mar 23;27(6):2895. doi: 10.3390/ijms27062895 (PMC13026541; doi:10.3390/ijms27062895)
Supplement: Supplementary file 1 [file ijms-27-02895-s001.zip]

Archive with 1 entries (1 files):
- ijms-4150948-supplementary.xlsx
