# Supplementary material for: Investigating the Inflammatory Link Between Vitamin D and Hidradenitis Suppurativa: A Systematic Review and Causal Inference Analysis
Source: Int J Mol Sci. 2026 Mar 23;27(6):2895. doi: 10.3390/ijms27062895 (PMC13026541; doi:10.3390/ijms27062895)
Supplement: Supplementary file 1 [file ijms-27-02895-s001.zip › ijms-4150948-supplementary.xlsx]

## Sheet: Table S1 Summary of Studies
Supplementary Table S1. Data collated from the 12 studies included in the systematic review, including patient demographic and clinical characteristics, average vitamin D levels across each cohort, and the main findings for each study.
Study Citation	Country	Study Design	Measurement Method & Measured Indicator	Number of HS Patients		Age (years)	Age of HS Onset (years)	Disease Duration (years)	Number of Patients with Family History	Number of Smokers	BMI (kg m-2)	Severity Score			Treatment	Control Group Characteristics	Reported Average Vitamin D in HS patients (ng mL-1)	Main Findings
				Female	Male							Mild HS	Moderate HS	Severe HS
Kelly et al. 2014 (35)	Ireland	Cross-sectional	Electrochemiluminescence immunoassay, 25(OH)D	12	4	39.1 ± 12.7*	-	14.9 ± 7.0*	-	10	32.1 ± 7.2*	1	12	3	0 patients taking Vitamin D supplementation or history of skeletal fracture	N/A	11.48 [4.08-33.32](28.7 nmol L-1 [10.2-83.3])°	10 patients were at risk of deficiency (< 30 nmol L-1), 2 had insufficient levels (< 50 nmol L-1), and 4 had sufficient 25(OH)D levels (> 50 nmol L-1). No significant correlation was found between 25(OH)D and BMI, C-reactive protein (CRP), or cigarette smoking.
Guillet et al. 2015 (29)	France	Pilot study	Chemoluminescence, 25(OH)D	14	8	35 [20.1–61.8]#	16.5 [12.0–33.8]#	14 [6.0–45.3]#	8	13	25.95 [20.0–33.8]#	5	11	6	Topical and oral antibiotics but no isotretinoin or anti-TNFα	22 healthy individuals matched according to sex, age, BMI, and smoking status	12.7 [6.3-21.5]#	All 22 patients were vitamin D deficient (< 30 ng mL-1), with severe deficiency in 8 patients (< 10 ng mL-1). The severity of vitamin D deficiency was correlated with Hurley's severity score and the absence of HS family history. No correlation was found with disease duration, smoking status, overwieght status, phototype or sun exposure. The difference in median 25(OH)D levels between HS patients …
Garcovich et al. 2019 (36)	Italy	Retrospective descriptive cohort (Post-bariartic surgery patients)	-	6	6	46.2 ± 8.0*	10 patients developed HS following BS	-	0	6	-	4	8		Topical or systemic treatments	62 Typical, non-syndromic HS patients	31.1 [12.7]◊	6 patients were vitamin D deficient (< 30 ng mL-1). No significant differences in median serum vitamin D levels or the frequency of vitamin D deficiency were observed between post-BS (50% deficiency) and typical HS patients (31.3 ng mL-1 [IQR 14.6], 48.3% deficiency).
Brandao et al. 2020 (37)	Italy	Cohort (Syndromic HS i.e. PASH, PAPASH)	-	2	3	-	20.2	-	0	1	-	-	-	5	Antibiotics, Immunosuppressants, Isotretinoin, biologic therapies	N/A	10 [8-15]□	All patients had lower vitamin D levels than normal. Exome genotyping revealed non-synonymous variants affecting 8843 different genes, but upon further analysis, only 12 genes were found to be simultaneously deleterious and shared among the 5 patients. Pathway enrichment analysis showed that Vitamin D metabolism is the most affected pathway in syndromic HS patients.
Fabbroccini et al. 2021 (31)	Italy	Prospective case-control & Interventional (HS patients resistant to conventional therapies)	ELISA, 25(OH)D	26	14	27.3 ± 2.6*	-	-	-	-	-	-	-	-	Topical or systemic therapies but no Vitamin D supplementation or history of skeletal fracture	40 healthy controls matched according to sex, age, BMI, and smoking status	-	31 patients had deficient (< 20 ng mL-1), 5 insufficient (21-29 ng mL-1), and 4 sufficient (> 30 ng mL-1) levels of vitamin D. Vitamin D deficiency was correlated with HS severity (Sartorius score/SS). After 6 months of supplementation, 27 patients showed a significant reduction in SS and improvement in response to therapy proportional to the increase in Vitamin D levels.
Moltrasio et al. 2021 (32)	Italy	Retrospective cross-sectional	Electrochemiluminescence immunoassay, 25(OH)D	95	155	33.6 ± 0.9*	-	-	-	157	26.77 ± 0.34*	71	103	76	No HS-specific treatment and no Vitamin D supplementation	N/A	16.51 ± 0.3*	198 patients were vitamin D deficient (< 20 ng mL-1), 50 showed vitamin D insufficiency (21-29 ng mL-1), and 2 had sufficient levels (> 30 ng mL-1). An inverse correlation was noted between 25(OH)D levels and disease severity (IHS4) as well as CRP levels. Linear regression analysis revealed a significant influence of IHS4 score, CRP levels, and sex on 25(OH)D levels.
Sánchez-Díaz et al. 2021 (38)	Spain	Cross-sectional (Severe HS patients)	8-hour fasting blood test	20	30	38 ± 12.9*	21.83 ± 9.81*	16.6 ± 13.54*	22	-	30.36 ± 7.45*	4	18	28	Standard treatments but no biologic therapies	N/A	19.80 ± 7.08*	The mean vitamin D level indicates deficiency (< 20 mg dL-1). The vitamin D level was inversely correlated with disease severity (IHS4), Hurley stage, and the number of areas affected.
Navarro et al. 2022 (39)	Spain	Prospective case-control	Electrochemiluminescence immunoassay, 25(OH)D	40	41	45.6 ± 12.0*	-	18.0 [9.5–25.5]◊	-	59	29 ± 6.1*	28	53		Standard treatments including anti-TNFα biologic therapies	79 postmenopausal women and men aged 50 years or older matched according to sex and age	18.9 ± 11.1*	50 patients were vitamin D deficient (< 20 ng mL-1). The mean 25(OH)D level was significantly lower than that of controls (24.9 ± 10.6 ng mL-1). 25(OH)D levels were also slightly lower in patients with severe HS (18.0 ng mL-1) compared to those with mild-moderate HS (20.8 ng mL-1), but the difference was not significant. Also no difference in the frequency of vitamin D deficiency was noted with s…
Seetan et al. 2022 (40)	Jordan	Cross-sectional study	Electrochemiluminescence immunoassay, 25(OH)D	60	50	43.1 ± 12.9*	-	19.4 ± 11 months	-	76	30 ± 4.6*	30	44	36	No vitamin D supplementation in the year prior to recruitment	110 healthy individuals matched according to sex and age	8.4 ± 3.0*	All patients were vitamin D deficient (< 20 ng mL-1). The mean vitamin D level was significantly different from the level in the control group (17.6 ± 10.4 ng mL-1). There was no significant correlation between 25(OH)D levels and disease severity. Linear regression revealed a significant negative correlation between 25(OH)D level and smoking status and BMI.
Pala & Karasahin 2023 (30)	Turkey	Retrospective cross-sectional	Electrochemiluminescence immunoassay, 25(OH)D	6	30	33.5 [25.2–42]◊	24 [20–33]	60 months [24–120]◊	4	27	27 [24.8–27.9]◊	10	12	12	No vitamin D supplementation in the 6 months prior to recruitment	36 matched healthy individuals	13.42 [8.00-18.65]◊	The median vitamin D level was significantly lower than that of the control group (18 ng mL-1 [IQR: 14.12-22.87]). Patients with severe vitamin D (< 10 ng mL-1) deficiency had Hurley stage 3, whereas patients with insufficient (10-24 ng mL-1) or normal levels (25-80 ng mL-1) were associated with Hurley stage 1. Patients with serious 25(OH)D insufficiency also had higher BMI and CRP. A statistical…
Toker et al. 2024 (33)	USA	Retrospective cross-sectional	-	170	28	37.05 ± 13.97*	-	-	-	-	35.49 ± 9.11*	135	-	63	All received treatment according to severity score	-	23.51 ± 14.74*	Vitamin D levels and the frequency of hypovitaminosis D (< 20 ng mL-1) differed significantly between mild and severe HS patients. Logistic regression showed that vitamin D deficiency was associated with severe HS.
Koumaki et al. 2025 (34)	Greece	Cross-sectional	Electrochemiluminescence immunoassay, 25(OH)D	84	52	35.38 ± 13.13*	-	-	-	85	29.82 ± 5.90*	39	69	28	47 patients received no treatment while 89 were on standard topical and systemic treatments, including biologic therapies	136 healthy controls matched according to sex and age	20.57 ± 8.81*	15 HS patients were vitamin D deficient (< 10 ng mL-1), 53 had insufficient vitamin D (10-20 ng mL-1), and 68 had sufficient vitamin D (> 20 ng mL-1). The mean 25(OH)D level in HS patients was significantly lower than that of the control group (28.34 ng mL-1). A significant correlation was observed between vitamin D levels and HS severity, but not with BMI.
Notes
Values marked with * represent mean ± standard deviation
Values marked with # represent median [95% confidence interval]
Values marked with ◊ represent median [interquartile range]
Values marked with ° represent median [range]
Values marked with □ represent mean [range]
Severity scores formatted in bold represent Hurley Stage
Severity scores formatted in italics represent HS-PGA scores
Severity scores formatted as underlined text represent IHS4 scores

## Sheet: Table S2 MMAT Part I
Supplementary Table S2 Part I. Mixed Methods Appraisal Tool (MMAT) applied to the assessment of the 12 studies included in the systematic review. Part I shows the assessment results for those studies with a quantitative non-randomized design.
Category of Study Design	Quantitative Non-Randomized Study
Methodological Quality Criteria	Are the participants representative of the target population?		Are measurements appropriate regarding both the outcome and intervention (or exposure)?		Are there complete outcome data?		Are the confounders accounted for in the design and analysis?		During the study period, is the intervention administered (or exposure occurred) as intended?
Study	Response	Comments	Response	Comments	Response	Comments	Response	Comments	Response	Comments
Guillet et al. 2015 (29)	Yes	The inclusion and exclusion criteria of the 22 patients with confirmed HS diagnosis visiting the hospital were clearly described and reasons for non-participation indicated.	Yes	Serum 25(OH)D is the vitamin D marker typically targeted and was measured via a standard chemiluminescence assay. For the 14 patients that agreed to vitamin D supplementation, measurements were taken at baseline, M3 and M6 with clear definitions of improvement in vitamin D levels.	Yes	Any exclusions are justified. 8 patients dropped out of phase 2.	Yes	Controls were matched for gender, age, BMI and smoking status, and measurements of vitamin D were taken during the same time period as patients. Statistical analysis also adjusted for confounders such as age and BMI.	Yes	All included patients were not receiving treatment for HS and 2 patients who entered clinical trial for infliximab were excluded from the intervention phase of the study. 100% adherence to Vitamin D was reported.
Garcovich et al. 2019 (36)	Yes	A cohort of post-bariatric surgery HS patients selected retrospectively from hospitals' dermatology and internal medicine departments. Clear description of eligibility criteria and the patient population reported.	Yes/Can't Tell	Micronutrient measurements, including serum vitamin D, in post-BS and typical HS patients were obtained to compare the 2 groups. However, since the study is retrospective, the target metabolite and the method used for measurement are not specified.	No	Baseline vitamin D levels were available for the 12 post-BS HS patients but only for 62/178 of the typical HS patients enrolled as controls. Additionally, only 6 of the post-BS patients attended regular nutritional follow-ups in the years after the surgery.	Yes	Post-BS patients with syndromic HS were excluded to avoid confounding due to comorbid disorders. Patient groups did not differ in percentage of individuals with morbid obesity and disease severity, but ost-BS patients were older than typical HS patients.	Yes	Since the intervention is retrospectively analysed and surgical in nature, unplanned co-interventions or contamination of the control group are highly unlikely without being recorded in hospital records.
Fabbroccini et al. 2021 (31)	Yes	40 HS patients refractory to topical and systemic therapies who were not receiving vitamin D supplementation or have a history of skeletal fractures, were included to determine the association between vitamin D and HS and the response of patients following vitamin D supplementation.	Yes	Clear description of the measured metabolite (25(OH)D), method used (ELISA), and measurement times (baseline and after 6 months for patients administered vitamin D supplements). These measurements were sufficient to answer the research question.	Yes	Data for all patients is included for the first phase, while data for 36 out of 40 patients was included in the second phase since the remaining 4 had sufficient levels of vitamin D and did not require supplementation.	Yes	Control group matched for age, gender, BMI, smoking status, history of skeletal fractures, and lack of vitamin D supplementation.	Yes	Continued administration of HS therapeutics with simultaneous vitamin D supplementation was required to determine whether response to these therapies improves.
Navarro et al. 2022 (39)	Yes	81 HS patients and 79 controls from different cohorts were included in the study, with exclusion criteria clearly reported, particularly patients with known conditions related to bone metabolism that could influence the analysis of association between the latter and HS.	Yes	Biochemical blood analysis and bone mineral density and trabecular bone scores were measured using standard techniques.	Yes	All patients contributed to the data.	Yes	Statistical analysis was adjusted for age, sex, BMI, fat percentage, diabetes, serum CRP levels, and month of the year. Stratification by HS severity was also carried out for certain analyses.	Yes	Since the study is cross-sectional, vitamin D levels were only collected at baseline. However, any possible confounders were accounted for throughout the study.
Seetan et al. 2022 (40)	Yes	110 HS patients and 110 controls were recruited for the study, both of which did not receive vitamin D supplementation in the past year and thus suitable for analysis of association between HS and vitamin D levels.	Yes	25(OH)D levels measured by standard chemiluminsecence and accompanying data from the questionnair were sufficient to answer the research question.	Yes	All patients and controls contributed to the data.	Yes	Matched controls and adjustment for age and sex in statistical analyses.	Yes	Since the study is cross-sectional, vitamin D levels were only collected at baseline for both patients and controls.
Pala & Karasahin 2023 (30)	Yes	Characteristics of the 36 HS patients are reported and exclusion criteria are clearly defined, but it is still conducted single center.	Yes	25(OH)D measurements using standard electrochemiluminuscence assay as per hospital procedure.	Yes	Data for all patients and controls was available since participants were selected retrospectively.	Yes	Controls with similar demographics were selected.	Yes	Since the study is cross-sectional, vitamin D levels were only collected at baseline for both patients and controls.
Toker et al. 2024 (33)	Yes	Retrospective analysis of 198 HS patients of different ethnicities with recorded vitamin D levels within the year.	Can't Tell	Mean 25(OH)D levels for the cohort are presented but the measurement method is not specified.	Yes	Data for all patients was available since they were selected retrospectively.	Yes	The HS patients are stratified by severity and vitamin D levels compared between groups. Regression analysis was adjusted for BMI, pain rating, and inflammatory markers.	Yes	Since the study is cross-sectional, vitamin D levels were only collected at baseline for both patients and controls.
Koumaki et al. 2025 (34)	Can't Tell	The 136 HS patients are clearly characterised but eligibility criteria are not defined.	Yes	25(OH)D measurements using a standard electrochemiluminescence platform were recorded.	Yes	Complete data for patients and controls was reported.	Yes	Age and gender-matched controls were recruited, seasonality was taken into account, and standardized coefficients were presented for statistical analysis.	Can't Tell	The authors did not specify whether the patients or controls were already taking vitamin D supplementation at the time of measurement.

## Sheet: Table S2 MMAT Part II
Supplementary Table S2 Part II. Mixed Methods Appraisal Tool (MMAT) applied to the assessment of the 12 studies included in the systematic review. Part II shows the assessment results for those studies with a quantitative descriptive design.
Category of Study Design	Quantitative Descriptive Study
Methodological Quality Criteria	Is the sampling strategy relevant to address the research question?		Is the sample representative of the target population?		Are the measurements appropriate?		Is the risk of non-response bias low?		Is the statistical analysis appropriate to answer the research question?
Study	Response	Comments	Response	Comments	Response	Comments	Response	Comments	Response	Comments
Kelly et al. 2014 (35)	Yes	Sequential sampling of 16 HS patients in different seasons, all not receiving vitamin D supplementation.	Yes	All patients had HS. The majority had HS Hurley stage II or III and only 1 patient had Hurley stage I disease, and thus the outcomes may be slightly skewed.	Yes	Serum 25(OH)D is the vitamin D marker typically targeted and was measured via a standard chemiluminescence assay.	Yes	All patients were screened and the data analysed as aggregate.	Yes	Descriptive statistics and correlation analysis fit the design of the study.
Brandao et al. 2020 (37)	Yes	The aim was to study the pathophysiological pathways of syndromic HS. Patients with PASH and PAPASH followed over 8 years were therefore selected.	Yes	Given the rarity of these two syndromes, a total of 5 patients is representative. A clear description of the patients' characteristics is also reported.	Yes	Whole exome sequencing was carried out for genomic analysis of the patients, in line with the study's main aim.	Yes	Complete data was available.	Yes	The genomic analysis and statistical analysis carried out fit the research question.
Moltrasio et al. 2021 (32)	Yes	Retrospective selection of HS patients who have never received vitamin D supplementation or specific HS treatments, to determine whether hypovitaminosis D and HS severity are correlated.	Yes	250 patients were included with a clear description of their baseline characteristics.	Yes	25(OH)D and CRP measurements using standard techniques were reported in the study.	Yes	Vitamin D status for all participants was reported.	Yes	The statistical analyses performed are clearly described and appropriate for the data type.
Sánchez-Díaz et al. 2021 (38)	Yes	Patients with severe HS, who are associated with increased inflammatory burden which increases cardiovascular risk, were included in the study.	Yes	Clear description of inclusion/exclusion criteria, with 50 patients in the prospective cohort meeting such criteria.	Yes	Clear definition of the variables of interest is given in the methodology section. The measured variables are within the scope of the study.	Yes	Data for all 50 patients is included with no exclusions reported.	Yes	Despite the sample size being relatively small, the statistical analysis reported was appropriate for the dataset.
